# Supplementary material for: Recovery Estimation of Dried Foodborne Pathogens Is Directly Related to Rehydration Kinetics
Source: PLoS One. 2016 Aug 5;11(8):e0160844. doi: 10.1371/journal.pone.0160844 (PMC4975418; doi:10.1371/journal.pone.0160844)
Supplement: S1 Table — (XLSX) [file pone.0160844.s001.xlsx]

## Sheet: Feuil1
	C. sakzakii				S. Typhimurium				S. Senftenberg
RH of drying chambers	0.11	0.25	0.44	0.58	0.11	0.25	0.44	0.58	0.11	0.25	0.44	0.58
Instantaneous	-2.99508	-2.18928	-2.23724	-3.059	-3.25062	-2.83538	-4.03888	-3.4484	-4.08211	-4.20087	-3.73569	-4.24048
	-2.73321	-3.21131	-2.61534	-2.56534	-3.82024	-3.73903	-3.75041	-4.10799	-3.90182	-3.24	-4.31846	-3.95825
	-2.23309	-2.59197	-2.75712	-2.58629	-2.80598	-2.46929	-2.36927	-2.9061	-3.30295	-2.47321	-2.18709	-3.41685
Rapid	-3.08894	-2.76181	-2.23639	-2.27042	-3.5977	-2.04715	-1.11482	-1.16313	-3.39508	-3.09956	-2.96137	-2.12729
	-3.31933	-3.1181	-2.50708	-1.91888	-3.87082	-3.17393	-3.01323	-2.30323	-3.76377	-3.4067	-3.78295	-1.99472
	-2.53189	-3.26358	-2.5813	-1.13337	-3.20242	-2.34242	-2.16313	-2.0023	-3.89919	-4.00223	-3.44326	-2.59293
