# Supplementary material for: Recovery Estimation of Dried Foodborne Pathogens Is Directly Related to Rehydration Kinetics
Source: PLoS One. 2016 Aug 5;11(8):e0160844. doi: 10.1371/journal.pone.0160844 (PMC4975418; doi:10.1371/journal.pone.0160844)
Supplement: S2 Table — (XLSX) [file pone.0160844.s002.xlsx]

## Sheet: Feuil1
	C. sakzakii	S. Typhimurium	S. Senftenberg
Instantaneous	-2.99508	-3.25062	-4.08211
	-2.73321	-3.82024	-3.90182
	-2.23309	-2.80598	-3.30295
Rapid	-3.08894	-3.5977	-3.39508
	-3.31933	-3.87082	-3.76377
	-2.53189	-3.20242	-3.89919
Slow	-1.51188	-1.50741	-1.30788
	-1.61798	-1.86846	-1.28844
	-1.75362	-1.87723	-2.23302
Very slow	-1.17944	-1.00452	-1.29095
	-1.52433	-1.18505	-1.0446
	-1.15902	-1.04074	-1.06914
